# Supplementary material for: A six-gene expression signature in peripheral blood mononuclear cells effectively diagnoses osteoarthritis
Source: Front Med (Lausanne). 2025 Oct 15;12:1632348. doi: 10.3389/fmed.2025.1632348 (PMC12568575; doi:10.3389/fmed.2025.1632348)
Supplement: Supplementary file 2 [file Table_1.XLSX]

## Sheet: Table S1
Table S1 The clinical parameters of 27 OA patients and 31 healthy controls.
OA				Control
No.	Gender	Age	Position of joints	No.	Gender	Age
1	Male	71	Meniscus	1	Male	70
2	Male	70	Knee	2	Male	69
3	Male	37	Feet	3	Male	57
4	Male	67	Knee	4	Male	73
5	Male	54	Knee	5	Male	70
6	Male	50	Knee	6	Female	54
7	Female	61	Knee	7	Male	38
8	Male	47	Knee	8	Male	64
9	Female	67	Knee	9	Male	54
10	Male	46	Knee	10	Female	66
11	Female	55	Knee	11	Male	49
12	Female	59	Knee	12	Female	56
13	Female	64	Knee	13	Male	46
14	Female	55	Multi-joint	14	Female	67
15	Female	49	Knee	15	Male	46
16	Female	38	Elbow	16	Female	56
17	Male	52	Multi-joint	17	Female	58
18	Female	57	Shoulder	18	Female	56
19	Male	59	Knee	19	Female	57
20	Female	70	Knee	20	Female	39
21	Male	69	Knee	21	Male	52
22	Male	71	Shoulder	22	Female	57
23	Male	71	Knee	23	Male	57
24	Male	69	Shoulder	24	Female	71
25	Female	42	Knee	25	Male	67
26	Male	52	Knee	26	Male	70
27	Female	75	Knee	27	Male	74
				28	Male	64
				29	Female	37
				30	Male	47
				31	Female	71
