# Supplementary material for: A six-gene expression signature in peripheral blood mononuclear cells effectively diagnoses osteoarthritis
Source: Front Med (Lausanne). 2025 Oct 15;12:1632348. doi: 10.3389/fmed.2025.1632348 (PMC12568575; doi:10.3389/fmed.2025.1632348)
Supplement: Supplementary file 3 [file Table_2.XLSX]

## Sheet: Table S2
Table S2 The The primers of 6 candidate genes and GAPDH used in RT-qPCR.
Gene name	Forward primer	Reverse primer
IL10	CCAAGACCCAGACATCAAGGC	GAAGAAATCGATGACAGCGCC
THBS1	AAATGTGGTGCTTGTCCCCC	ATCAGGCACTTCTTTGCACTCA
HDC	ATGCCTCTGACCAGGCTCAC	TCCCCTCGGAGTGAGAAGTTG
OSM	CTGGACAACTCAGACACGGC	GCTTGCGCTGAAAAGCATCC
GIMAP4	GTGGGTAAAACCGGAGCAGG	TGGATTTTGCTGCAGTGCCA
USP36	CTTTCTGCCAAGAAGGCCAGC	TATGGACGGGCCAAGTGGAG
GAPDH	GTCTCCTCTGACTTCAACAGCG	ACCACCCTGTTGCTGTAGCCAA
