# Supplementary material for: A six-gene expression signature in peripheral blood mononuclear cells effectively diagnoses osteoarthritis
Source: Front Med (Lausanne). 2025 Oct 15;12:1632348. doi: 10.3389/fmed.2025.1632348 (PMC12568575; doi:10.3389/fmed.2025.1632348)
Supplement: Supplementary file 4 [file Table_3.XLSX]

## Sheet: Table S3
Table S3 The overlapped DEGs between our internal cohort and external GSE48556 cohort.
Gene (internal)	Log2FC	Pvalue	Gene (external)	Log2FC	Pvalue
CEMIP2	-1.16506	4.06582e-11	CEMIP2	0.298883	8.52741
CLEC1B	1.05598	1.29825e-10	CLEC1B	-0.387857	8.88031
CXCR3	-1.32782	9.67119e-11	CXCR3	0.318513	7.32603
CXCR5	-1.3883	2.20004e-06	CXCR5	0.32914	8.65798
EAF2	1.1001	5.18108e-19	EAF2	-0.265399	7.3062
GIMAP4	1.00382	4.76679e-08	GIMAP4	0.268054	12.4836
GNG11	1.51132	7.48017e-12	GNG11	-0.288242	11.1353
HDC	-1.24444	2.19538e-06	HDC	-0.278265	7.94616
IL10	-1.19453	0.00431229	IL10	-0.331071	8.46513
OSM	-1.1526	2.03861e-07	OSM	-0.337781	6.96251
PVALB	1.34748	0.00246159	PVALB	-0.467427	7.96655
SH3BGRL2	1.11728	6.20887e-08	SH3BGRL2	-0.407153	9.05696
TFPI	1.35772	0.00104931	TFPI	-0.288615	6.89515
THBS1	-1.33212	0.00120671	THBS1	-0.386727	8.36594
USP36	-1.10646	7.4693e-13	USP36	-0.473543	7.67147
