# Supplementary material for: A six-gene expression signature in peripheral blood mononuclear cells effectively diagnoses osteoarthritis
Source: Front Med (Lausanne). 2025 Oct 15;12:1632348. doi: 10.3389/fmed.2025.1632348 (PMC12568575; doi:10.3389/fmed.2025.1632348)
Supplement: Supplementary file 5 [file Table_4.XLSX]

## Sheet: Table S4
Table S4 The relative expression levels of 6 candidate genes between OA and control by RT-qPCR.
Gene	Average expression in OA	Average expression in control	Pvalue
GIMAP4	0.055447	0.038676	0.0155
HDC	0.0021389	0.0061598	5.16e-06
IL10	0.001661	0.0025659	0.0349
OSM	0.00018558	0.00057722	1.33e-05
THBS1	0.035553	0.13577	1.06e-07
USP36	0.01003	0.021196	2.68e-06
